# Supplementary material for: A dual-channel optogenetic stimulator selectively modulates distinct defensive behaviors
Source: iScience. 2021 Dec 24;25(1):103681. doi: 10.1016/j.isci.2021.103681 (PMC8749196; doi:10.1016/j.isci.2021.103681)
Supplement: Table S1. Comparison of operational characteristics among different multi-channel optogenetic systems, Related to Figure 1 [file mmc2.xlsx]

## Sheet: Sheet1
	LED size	Cross-sectional area of the implant (mm2)	LED Radiance (mW/mm2)	Communication distance (m)	Number of channels	Modulate different regions?	Energy harvesting
	(mm3)
this work	180 * 125 * 7	300 * 150	10–50	> 50	2	Yes	battery
						(superior colliculus)
Rossi et al., 2015	320 * 240 * 140	550 * 175	100–420	~ 4	2	No	battery
						(dorsal striatum)
Park et al., 2015	220 * 270 * 50	600 * 450	10	<1	2	No	antenna
						(spinal cord)
Mayer et al., 2019	220 * 270 * 50	1000*2000	1–35	<1	2	No	antenna
						(spinal cord)
Yang et al., 2021	220 * 270 * 50	400 * 300	0–30	<1	4	Yes	antenna
						(mPFC or VTA)
Ayub et al., 2017	220 * 270 * 50	250*65	0.3–17	wired	10	Yes	wired
						(thalamus or cortex)
Keppeler et al., 2020	220 * 270 * 50	p/4*300*300	10–20	>1	10	No	battery
						(cochlear)
Kim et al., 2013	50 * 50 * 6	390*20	5–24	~1	4	No	antenna
						(VTA)
Wu et al., 2015	10 * 15 * 0.5	70*30	0.2–350	wired	16	Yes	wired
						(CA1)
McAlinden et al., 2019	80 * 80 * 5	75*75	80	wired	100	No	wired
